# Supplementary material for: The Arg/N-degron pathway mediates the secretion of apoptotic exosomes under oxidative stress in cancer cell
Source: iScience. 2025 May 10;28(6):112637. doi: 10.1016/j.isci.2025.112637 (PMC12167491; doi:10.1016/j.isci.2025.112637)
Supplement: Table S1. List of proteins identified by mass analysis — LC-MS/MS analysis of exosomes isolated from cells subjected to RNA interference of ATE1 and treated with tBHP (250 μM, 6 h), compared to control cells. Fold changes and P-values were calculated by comparing control cells with tBHP-treated cells. ATE1 dependency was determined using the method described in Figure S3A. [file mmc2.xlsx]

## Sheet: Sheet1
Protein.names	Gene.names	Protein.IDs	p-Value	p-Value	Fold change	Fold change	ATE1
			(siCon)	(siATE1)	(siCon)	(siATE1)	depen
							-dency
Apolipoprotein B-100;Apolipoprotein B-48	APOB	A0A087WTM7	2.95	1.37	-0.47	0.2	0.67
Bifunctional ATP-dependent dihydroxyacetone kinase/FAD-AMP lyase (cyclizing)	TKFC	H0YCY6	0.53	2.58	0.36	-0.34	-0.7
Ig gamma-1 chain C region	IGHG1	A0A087X1C7	1.14	5.06	-1.44	3.9	5.34
Neural cell adhesion molecule 1	NCAM1	A0A087WWD4	2.51	0.49	0.42	-0.23	-0.64
Collagen alpha-1(VI) chain	COL6A1	A0A087X0S5	3.06	0.85	0.33	0.28	-0.06
Proteasome activator complex subunit 2	PSME2	A0A087X1Z3	1.27	1.95	0.27	-0.46	-0.73
Hemicentin-2	HMCN2	A0A096LP30	1.2	1.39	-0.7	-0.89	-0.19
Mucin-5AC	MUC5AC	A0A096LPK4	1.91	4.41	-0.54	1.21	1.74
Rho GTPase-activating protein 42	ARHGAP42	H0YDU1	0.45	2.77	0.54	-0.73	-1.27
Ubiquitin carboxyl-terminal hydrolase;Ubiquitin carboxyl-terminal hydrolase 14	USP14	A6NJA2	1.46	0.63	1.72	0.42	-1.31
Glutathione S-transferase P	GSTP1	A8MX94	2.58	0.12	0.68	-0.05	-0.73
Apolipoprotein C-III	APOC3	B0YIW2	1.4	0.68	0.25	-0.17	-0.42
F-actin-capping protein subunit beta	CAPZB	B1AK87	1.35	0.46	0.38	-0.24	-0.62
Periostin	POSTN	B1ALD9	0.06	3.09	-0.02	-0.24	-0.22
Sulfotransferase;Sulfotransferase 1C2	SULT1C2	B8ZZF7	1.45	0.61	2.08	1.14	-0.93
Fibrinogen gamma chain	FGG	C9JEU5	0.4	3.23	-0.08	0.48	0.56
Myotrophin	MTPN	C9JL85	1.93	0.03	-0.63	0.03	0.66
Insulin-like growth factor-binding protein 2	IGFBP2	C9JMY1	2.36	0.56	-0.71	-0.28	0.42
Transforming protein RhoA;Rho-related GTP-binding protein RhoC	RHOC	Q5JR07	4.42	0.3	-5.43	1.54	6.98
Echinoderm microtubule-associated protein-like 2	EML2	K7EII6	0.39	2.02	0.16	0.35	0.18
Guanine nucleotide-binding protein subunit beta-2-like 1	GNB2L1	D6RBD0	0.29	1.84	-0.26	1.56	1.82
Pulmonary surfactant-associated protein B	SFTPB	H0Y7V6	0.16	3.14	-0.15	-1.16	-1.01
Eukaryotic initiation factor 4A-II	EIF4A2	E7EQG2	1.97	0.74	0.34	-0.07	-0.4
Peptidyl-prolyl cis-trans isomerase;Peptidyl-prolyl cis-trans isomerase E	PPIE	E9PKY5	0.18	1.74	-0.06	0.18	0.24
Latent-transforming growth factor beta-binding protein 3	LTBP3	H0YCX6	1.8	0.13	-3.09	0.69	3.78
Ferritin	FTH1	E9PRK8	0.54	1.99	-0.14	0.3	0.44
T-complex protein 1 subunit beta	CCT2	F8VQ14	0.34	1.56	-0.51	1.36	1.87
Complement component C8 beta chain	C8B	F5GY80	1.74	0.81	0.2	0.19	-0.02
4F2 cell-surface antigen heavy chain	SLC3A2	F5GZS6	3.03	0.35	0.43	0.04	-0.39
C-1-tetrahydrofolate synthase	MTHFD1	F5H2F4	1.53	0.76	-0.31	-0.4	-0.09
Thrombospondin-3	THBS3	F5H4Z8	1.99	0.06	-0.49	0.03	0.52
Tubulin alpha-1A chain	TUBA1C	F5H5D3	1.33	0.23	0.37	-0.37	-0.74
Dickkopf-related protein 3	DKK3	F6SYF8	2.26	0.08	1.33	-0.2	-1.53
Angiotensin-converting enzyme	ACE	J3KTB8	1.48	0.61	0.43	0.25	-0.18
60S acidic ribosomal protein P2	RPLP2	H0YDD8	1.53	2.07	1.17	-0.92	-2.09
Fermitin family homolog 2	FERMT2	H0YJ34	0.05	2.74	-0.01	-0.29	-0.28
Annexin A2	ANXA2	H0YKS42	1.73	2.11	-0.4	0.87	1.27
Major vault protein	MVP	H3BRL2	1.34	0.07	-0.89	-0.11	0.78
Renin receptor	ATP6AP2	H7C3E1	2	0.22	0.43	-0.13	-0.56
COP9 signalosome complex subunit 3	COPS3	H7C3P9	1.32	0.07	2.25	-0.12	-2.36
Peroxiredoxin-4	PRDX4	H7C3T4	1.41	0.51	0.25	-0.09	-0.34
26S proteasome non-ATPase regulatory subunit 6	PSMD6	H7C531	0.57	1.7	-1.11	-2.01	-0.91
Flavin reductase (NADPH)	BLVRB	M0R192	0.46	1.56	0.08	-0.31	-0.39
6-phosphogluconolactonase	PGLS	M0R261	2.9	0.74	1.69	0.86	-0.84
Mannan-binding lectin serine protease 2	MASP2	O00187	1.94	0.01	-0.44	0	0.44
Agrin	AGRN	O00468-6	0.36	2.32	-0.07	0.27	0.33
Exportin-1	XPO1	O14980	0.2	1.38	-0.08	-0.48	-0.39
Laminin subunit alpha-5	LAMA5	O15230	2.06	3.65	-0.28	0.41	0.69
Chondroadherin	CHAD	O15335	1.87	0.48	-1.83	-0.96	0.87
Aldo-keto reductase family 1 member B10	AKR1B10	O60218	2.24	0.32	0.47	0.11	-0.36
Cathepsin L2	CTSV	O60911	0.51	2.62	-0.5	2.37	2.86
Cartilage intermediate layer protein 1	CILP	O75339	0.79	1.32	-0.44	1.08	1.51
Cytosolic 10-formyltetrahydrofolate dehydrogenase	ALDH1L1	O75891	0.39	2.98	-0.17	0.84	1.01
Serine protease 23	PRSS23	O95084-2	2.75	0.21	-0.63	0.26	0.88
Retinal dehydrogenase 1	ALDH1A1	P00352	1.76	3.95	0.42	0.62	0.2
Phosphoglycerate kinase 1	PGK1	P00558	1.37	0.17	0.29	-0.04	-0.33
Coagulation factor IX;Coagulation factor IXa light chain	F9	P00740-2	2.4	1.97	0.43	-0.34	-0.78
Complement C3	C3	P01024	1.77	3.24	-0.44	-0.68	-0.24
Thyroglobulin	TG	P01266	6.6	0.2	-1.64	0.17	1.81
Insulin-like growth factor II	IGF2	P01344	0.75	2.29	-0.4	0.58	0.97
Hemoglobin subunit epsilon	HBE1	P02100	0.43	2.28	0.13	0.6	0.47
Fibrinogen alpha chain	FGA	P02671	0.21	1.72	0.09	0.55	0.46
Coagulation factor XI	F11	X6R3B1	0.48	1.75	0.17	-0.13	-0.3
Catalase	CAT	P04040	1.55	0.84	-0.5	-0.86	-0.36
Annexin A1;Annexin	ANXA1	P04083	2.49	0.49	2.15	0.67	-1.49
Phosphatidylcholine-sterol acyltransferase	LCAT	P04180	1.47	0.47	0.21	0.06	-0.14
Integrin beta-1	ITGB1	P05556	1.87	1.87	0.33	-0.28	-0.61
Collagen alpha-2(V) chain	COL5A2	P05997	1.23	4.32	-0.6	-0.58	0.01
Protein S100	S100A6	R4GN98	1.1	1.94	0.14	0.36	0.22
Alpha-enolase	ENO1	P06733	2.6	0.18	-0.52	0.05	0.57
Glia-derived nexin	SERPINE2	P07093-2	1.91	2.64	-0.79	-0.43	0.36
L-lactate dehydrogenase B chain	LDHB	P07195	1.9	0.3	-0.14	0.09	0.23
Cathepsin D	CTSD	P07339	0.91	1.98	-0.61	-0.98	-0.37
Galactose-1-phosphate uridylyltransferase	GALT	P07902-2	1.48	0.17	0.23	-0.1	-0.33
Heat shock protein HSP 90-beta	HSP90AB1	P08238	2.84	3.06	0.29	-0.4	-0.69
72 kDa type IV collagenase;PEX	MMP2	P08253	2.76	1.23	-1.05	-0.68	0.36
Collagen alpha-2(IV) chain	COL4A2	P08572	4.69	0.95	-0.49	-0.12	0.37
Complement C4-Achain	C4A	P0C0L4-2	2.86	0.12	1.84	-0.21	-2.05
Laminin subunit gamma-1	LAMC1	P11047	1.55	2.82	-0.33	0.34	0.68
Glycogen phosphorylase, brain form	PYGB	P11216	1.04	1.31	-0.65	-0.26	0.39
Collagen alpha-1(XI) chain	COL11A1	P12107-4	1.63	0.15	-0.39	0.37	0.76
Collagen alpha-3(VI) chain	COL6A3	P12111-2	0.8	1.33	-0.21	-0.2	0.02
Xaa-Pro dipeptidase	PEPD	P12955-3	1.97	0.01	-0.36	0	0.36
Bone morphogenetic protein 1	BMP1	P13497	1.34	1.78	-0.26	-0.3	-0.04
Versican core protein	VCAN	P13611-2	0.2	1.58	-0.11	0.56	0.66
Elongation factor 2	EEF2	P13639	0.12	2.6	0.04	0.27	0.23
Plastin-3	PLS3	P13797-2	2.64	0.35	0.32	-0.08	-0.4
Endoplasmin	HSP90B1	P14625	0.65	3.85	0.15	-0.33	-0.48
Alpha-N-acetylgalactosaminidase	NAGA	P17050	1.87	0.78	-0.19	-0.18	0
Heat shock 70 kDa protein 6	HSPA6	P17066	3.87	0.23	-4.77	1.66	6.43
Integrin alpha-2	ITGA2	P17301	0.47	3.46	-0.23	-0.49	-0.26
Vinculin	VCL	Q5JQ13	1.23	1.44	1.2	-1.79	-2.99
Phosphoglycerate mutase 1	PGAM1	P18669	2.11	0.55	0.23	-0.23	-0.46
Collagen alpha-1(V) chain	COL5A1	P20908	1.6	1.59	-0.29	-0.58	-0.29
Filamin-A	FLNA	Q5HY54	0.48	2.82	-0.1	0.51	0.61
Glycerol-3-phosphate dehydrogenase [NAD(+)], cytoplasmic	GPD1	P21695-2	0.41	1.93	-0.12	-0.25	-0.13
Moesin	MSN	P26038	0.27	1.52	0.06	-0.62	-0.68
Serine/threonine-protein phosphatase 2A	PPP2R1A	P30153	0.3	1.91	-0.11	-0.36	-0.25
Bifunctional purine biosynthesis protein PURH	ATIC	P31939	0.29	1.39	0.11	0.24	0.13
Peroxiredoxin-2	PRDX2	P32119	2.05	0.22	1.69	-0.15	-1.84
Ribonuclease 4	RNASE4	P34096	1.52	0.47	-0.65	-0.18	0.47
Serine hydroxymethyltransferase, cytosolic	SHMT1	P34896-4	2.54	0.34	-1.61	0.76	2.37
Thrombospondin-4	THBS4	P35443	0.86	1.59	0.14	0.23	0.1
Cystathionine beta-synthase	CBS	P35520	1.9	0.38	1.16	0.76	-0.4
Insulin-like growth factor-binding protein complex acid labile subunit	IGFALS	P35858	0.81	1.53	1.85	1.99	0.14
Collagen alpha-1(XVIII) chain;Endostatin	COL18A1	P39060-2	1.89	1.01	-0.58	0.28	0.86
Eukaryotic translation initiation factor 2 subunit 3	EIF2S3	P41091	0.15	1.31	0.27	0.96	0.69
Heat shock 70 kDa protein 13	HSPA13	P48723	0.31	1.69	0.08	-0.19	-0.27
Mannan-binding lectin serine protease 1	MASP1	P48740-2	0.15	1.34	-0.22	0.44	0.66
Fatty acid synthase	FASN	P49327	5.68	0.36	-1.82	0.58	2.39
Alanine--tRNA ligase, cytoplasmic	AARS	P49588	1.5	0.64	-0.58	-0.35	0.23
T-complex protein 1 subunit delta	CCT4	P50991-2	3.51	0.53	-0.36	-0.13	0.23
Ribosomal protein S6 kinase alpha-3	RPS6KA3	P51812	2.67	1.06	0.7	-0.19	-0.89
6-phosphogluconate dehydrogenase, decarboxylating	PGD	P52209-2	0.88	2.32	0.07	0.26	0.19
Transitional endoplasmic reticulum ATPase	VCP	P55072	1.5	1.06	-0.45	0.34	0.79
Adenosine kinase	ADK	P55263-3	0.03	3.7	0	0.36	0.36
Cell division control protein 42 homolog	CDC42	P60953	1.61	0.2	0.21	0.04	-0.17
Ras-related protein Rab-2A;Ras-related protein Rab-2B	RAB2A	P61019	1.49	1.62	0.12	-0.3	-0.43
Ras-related protein Rab-10	RAB10	P61026	1.24	1.48	0.76	-0.57	-1.33
Histone H4	HIST1H4A	P62805	0.24	2.64	-0.14	1.29	1.43
Ras-related C3 botulinum toxin substrate 1	RAC1	P63000	0.28	2.08	0.18	0.36	0.18
Actin, alpha cardiac muscle 1	ACTC1	P68032	2.7	1.14	0.48	0.2	-0.28
Tubulin alpha-1B chain	TUBA1B	P68363	1.44	0.81	0.31	0.24	-0.07
Basement membrane-specific heparan sulfate proteoglycan core protein	HSPG2	P98160	1.86	1.32	-0.33	0.17	0.5
Adenylyl cyclase-associated protein 1	CAP1	Q01518-2	3.62	1.08	-0.26	-0.2	0.06
ATP-dependent 6-phosphofructokinase, platelet type	PFKP	Q01813	1.77	0.09	0.88	-0.05	-0.93
Collagen alpha-1(VII) chain	COL7A1	Q02388-2	2.25	2.69	-0.37	0.43	0.8
Procollagen-lysine,2-oxoglutarate 5-dioxygenase 1	PLOD1	Q02809	1.7	0.6	-0.63	-0.41	0.22
Collagen alpha-1(X) chain	COL10A1	Q03692	2.24	0.19	-0.27	0.1	0.36
Neurogenic locus notch homolog protein 2	NOTCH2	Q04721	2.92	0.71	-1.32	0.76	2.08
Fibromodulin	FMOD	Q06828	2.07	0.61	0.14	0.77	0.63
Peroxiredoxin-1	PRDX1	Q06830	2.58	1.47	0.83	0.87	0.04
Prolow-density lipoprotein receptor-related protein 1	LRP1	Q07954	0.51	2.26	0.14	0.32	0.18
Galectin-3-binding protein	LGALS3BP	Q08380	1.22	2.31	-0.66	0.77	1.43
Lactadherin	MFGE8	Q08431	2.86	0.44	-0.41	-0.11	0.3
AP-1 complex subunit beta-1	AP1B1	Q10567-4	2.93	0.33	-0.7	-0.19	0.5
EGF-containing fibulin-like extracellular matrix protein 1	EFEMP1	Q12805-2	2.02	0.05	0.23	-0.01	-0.24
Inactive tyrosine-protein kinase 7	PTK7	Q13308-5	0.01	1.64	-0.01	-1.89	-1.88
Phosphatidylinositol-binding clathrin assembly protein	PICALM	Q13492-3	1.69	0.13	0.59	0.17	-0.41
Hyaluronan-binding protein 2	HABP2	Q14520-2	1.3	0.71	0.4	0.24	-0.15
Importin subunit beta-1	KPNB1	Q14974	1.12	1.83	0.38	-0.67	-1.05
Serine/threonine-protein phosphatase 2A 56 kDa regulatory subunit alpha isoform	PPP2R5A	Q15172-2	0.75	2.35	0.13	-0.56	-0.69
Transforming growth factor-beta-induced protein ig-h3	TGFBI	Q15582	1.31	0.74	-0.29	-0.12	0.18
Ras-related protein Rab-11B;Ras-related protein Rab-11A	RAB11B	Q15907	0.13	1.93	-0.04	-0.26	-0.21
UDP-N-acetylhexosamine pyrophosphorylase	UAP1	Q16222-2	3.93	1.18	0.27	-1.99	-2.26
Exostosin-1	EXT1	Q16394	2.86	0	-1	-0.01	1
Putative tenascin-XA	TNXA	Q16473	0.38	1.85	-0.31	1.27	1.58
Extracellular matrix protein 1	ECM1	Q16610	2.45	0.62	-0.92	0.17	1.09
Phosphoenolpyruvate carboxykinase 2	PCK2	Q16822-2	1.09	2.25	2.68	1.19	-1.49
Putative heat shock protein HSP 90-beta 2	HSP90AB2P	Q58FF8	1.8	0.29	3.78	0.46	-3.32
Putative ubiquitin-conjugating enzyme E2 N-like	UBE2NL	Q5JXB2	1.37	0.47	-0.72	-0.29	0.42
von Willebrand factor A domain-containing protein 1	VWA1	Q6PCB0	2.44	0.65	-0.4	0.31	0.71
Protocadherin Fat 4	FAT4	Q6V0I7-3	1.72	0.94	0.89	0.7	-0.18
MOB kinase activator 1A	MOB1A	Q9H8S9	0.13	1.69	-0.07	-1.15	-1.09
Fermitin family homolog 3	FERMT3	Q86UX7-2	2.03	0.85	-0.29	-0.37	-0.08
Cullin-associated NEDD8-dissociated protein 1	CAND1	Q86VP6	1.54	1.19	0.15	-0.08	-0.23
Latent-transforming growth factor beta-binding protein 4	LTBP4	Q8N2S1-2	0.19	1.92	-0.2	0.78	0.99
Putative ATP-dependent RNA helicase DDX12	DDX12P	Q92771	0.09	1.56	-0.08	0.21	0.3
Betaine--homocysteine S-methyltransferase 1	BHMT	Q93088	2.44	0.53	0.4	-0.1	-0.5
Coiled-coil domain-containing protein 138	CCDC138	Q96M89	0.36	2.22	0.13	-0.6	-0.72
Ras-related protein Rab-1B	RAB1B	Q9H0U4	1.75	0.09	0.16	0.04	-0.12
Exportin-5	XPO5	Q9HAV4	0.73	2.13	0.82	-1.11	-1.92
Netrin-4	NTN4	Q9HB63-3	1.34	0.18	-1.39	0.3	1.69
Mucin-5B	MUC5B	Q9HC84	0.15	1.44	-0.11	0.9	1.01
Adipocyte plasma membrane-associated protein	APMAP	Q9HDC9	1.97	2.53	-0.48	0.37	0.85
Olfactomedin-like protein 3	OLFML3	Q9NRN5-2	1.71	0.33	1.18	-0.3	-1.48
Adaptin ear-binding coat-associated protein 2	NECAP2	Q9NVZ3	1.78	0.14	0.53	-0.13	-0.67
C-type mannose receptor 2	MRC2	Q9UBG0	1	1.52	0.42	0.93	0.51
Deleted in malignant brain tumors 1 protein	DMBT1	Q9UGM3-9	0.43	1.95	0.77	1.75	0.98
Procollagen C-endopeptidase enhancer 2	PCOLCE2	Q9UKZ9	1.77	0.26	-0.19	-0.08	0.12
Protein NDRG2	NDRG2	Q9UN36-4	1.29	2.32	0.37	-0.29	-0.67
Protocadherin gamma-C3	PCDHGC3	Q9UN70-2	0.96	1.3	0.23	0.38	0.14
Cofilin-2	CFL2	Q9Y281	0.25	1.75	-0.23	-1.42	-1.19
Calcium-binding protein 39	CAB39	Q9Y376	0.98	2.86	0.36	-0.46	-0.82
Talin-1	TLN1	Q9Y490	1.63	2.23	0.18	0.22	0.04
Mannose-1-phosphate guanyltransferase beta	GMPPB	Q9Y5P6	1.87	0.79	0.36	-0.28	-0.64
Chloride intracellular channel protein 4	CLIC4	Q9Y696	0.28	3.09	-0.27	0.79	1.06
